# Supplementary material for: Untreated Opuntia ficus indica for the Efficient Adsorption of Ni(II), Pb(II), Cu(II) and Cd(II) Ions from Water
Source: Molecules. 2023 May 8;28(9):3953. doi: 10.3390/molecules28093953 (PMC10179860; doi:10.3390/molecules28093953)
Supplement: Supplementary file 1 [file molecules-28-03953-s001.zip]

Archive with 1 entries (1 files):
- molecules-2353648-supplementary.pdf
